# Supplementary material for: High-Throughput Screening for the Prevalence of Neutralizing Antibodies against Human Adenovirus Serotype 5
Source: Vaccines (Basel). 2024 Feb 1;12(2):155. doi: 10.3390/vaccines12020155 (PMC10891882; doi:10.3390/vaccines12020155)
Supplement: Supplementary file 1 [file vaccines-12-00155-s001.zip]

Archive with 4 entries (4 files):
- Figure S3.jpg
- Figure S4.jpg
- Figure S1.jpg
- Figure S2.jpg
